# Supplementary material for: Development of the Aquatic Competence Assessment for Children (ACA-C): A Tool for Measuring Personal Aquatic Competence Index
Source: Children (Basel). 2025 Apr 9;12(4):484. doi: 10.3390/children12040484 (PMC12025921; doi:10.3390/children12040484)
Supplement: Supplementary file 1 [file children-12-00484-s001.zip]

Archive with 1 entries (1 files):
- children-3562548-supplementary.pdf
